# Supplementary material for: Distinct microbiota assembly and functional patterns in disease-resistant and susceptible varieties of tobacco
Source: Front Microbiol. 2024 Mar 1;15:1361883. doi: 10.3389/fmicb.2024.1361883 (PMC10940526; doi:10.3389/fmicb.2024.1361883)
Supplement: Supplementary file 1 [file Data_Sheet_1.zip]

Archive with 2 entries (2 files):
- Supplementary material S1.docx
- Supplementary material S2.XLSX
