# Supplementary material for: Distinct microbiota assembly and functional patterns in disease-resistant and susceptible varieties of tobacco
Source: Front Microbiol. 2024 Mar 1;15:1361883. doi: 10.3389/fmicb.2024.1361883 (PMC10940526; doi:10.3389/fmicb.2024.1361883)
Supplement: Supplementary file 1 [file Data_Sheet_1.zip › Supplementary material S2.XLSX]

## Sheet: 2KO_DEseq2_phyepi_count
ID	GZ36	HD	log2FoldChange	padj
K11212	31.6442	0.389488	6.55508	0.0138882
K10539	23.7672	0.389488	6.13042	0.0138882
K17882	18.8387	0.389488	5.8963	0.0162991
K11252	19.1938	0.389488	5.8589	0.0147729
K16950	18.091	0.389488	5.84363	0.0138882
K17427	19.5489	0.389488	5.81035	0.0184451
K01825	41.1496	0.732849	5.7852	0.0138882
K17260	18.0926	0.389488	5.76177	0.0147729
K05518	16.2617	0.389488	5.72798	0.0138882
K18235	17.533	0.389488	5.63822	0.0189641
K14681	16.2632	0.389488	5.63758	0.0179525
K05668	15.5351	0.389488	5.61189	0.0188123
K08827	16.1948	0.389488	5.57971	0.0162991
K22514	22.9878	0.522068	5.54282	0.0138882
K21721	14.4339	0.389488	5.5023	0.0190868
K04125	15.7036	0.389488	5.49189	0.0189641
K14565	19.8535	0.455778	5.47018	0.0184451
K02896	15.5171	0.389488	5.44333	0.0213802
K05991	15.5171	0.389488	5.44333	0.0213802
K11131	15.5171	0.389488	5.44333	0.0213802
K14015	15.5171	0.389488	5.44333	0.0213802
K14370	15.5171	0.389488	5.44333	0.0213802
K19200	15.5171	0.389488	5.44333	0.0213802
K06120	28.2577	0.666559	5.42905	0.0138882
K10360	13.6862	0.389488	5.40872	0.0147729
K09124	14.0608	0.389488	5.40273	0.0189641
K12434	14.0608	0.389488	5.40273	0.0189641
K12562	13.9224	0.389488	5.36802	0.0180952
K05714	12.8407	0.389488	5.34917	0.0189641
K16927	23.2925	0.588359	5.33823	0.0138882
K04015	27.4431	0.666559	5.31894	0.0138882
K04536	17.7195	0.455778	5.30756	0.0189641
K02731	13.6877	0.389488	5.28018	0.0213802
K18675	18.8387	0.522068	5.26083	0.0189641
K00559	17.533	0.461733	5.25297	0.0214682
K03093	12.2315	0.389488	5.25273	0.0215519
K09530	12.2315	0.389488	5.25273	0.0215519
K10851	12.2315	0.389488	5.25273	0.0215519
K11254	12.2315	0.389488	5.25273	0.0215519
K18344	12.2315	0.389488	5.25273	0.0215519
K21468	12.2315	0.389488	5.25273	0.0215519
K10175	61.4079	1.75452	5.23476	0.0138882
K00503	13.5012	0.389488	5.21928	0.0234154
K07755	13.5012	0.389488	5.21928	0.0234154
K16948	13.5012	0.389488	5.21928	0.0234154
K22027	13.5012	0.389488	5.21928	0.0234154
K07893	19.9219	0.533978	5.20731	0.0184451
K11825	12.7731	0.389488	5.19872	0.0214682
K00086	18.4657	0.522068	5.19392	0.0184451
K13287	11.2476	0.389488	5.17445	0.0189641
K16874	19.7354	0.533978	5.17401	0.0189641
K01253	12.5865	0.389488	5.12719	0.0234154
K16029	10.9429	0.389488	5.12151	0.0212544
K11535	11.8584	0.389488	5.11687	0.022237
K12437	11.8584	0.389488	5.11687	0.022237
K13669	11.8584	0.389488	5.11687	0.022237
K12961	11.1302	0.389488	5.10849	0.0241499
K14386	11.1302	0.389488	5.10849	0.0241499
K03742	21.1405	0.594314	5.09469	0.0138882
K03779	25.0729	0.720939	5.09069	0.0184451
K03765	22.0039	0.654649	5.06708	0.0138882
K02249	10.6383	0.389488	5.06616	0.0215519
K02635	36.0166	1.18037	5.06436	0.0162991
K11251	34.9839	1.16846	5.04282	0.0184451
K18704	28.867	0.87734	5.01138	0.0147729
K20329	20.4628	0.712685	4.97893	0.0212137
K05937	9.6544	0.389488	4.97869	0.0213802
K11779	30.6107	1.14234	4.96218	0.0196602
K00182	11.4853	0.389488	4.95684	0.028828
K00422	11.4853	0.389488	4.95684	0.028828
K03940	11.4853	0.389488	4.95684	0.028828
K14308	11.4853	0.389488	4.95684	0.028828
K19666	11.4853	0.389488	4.95684	0.028828
K06409	10.029	0.389488	4.94723	0.0280029
K07181	10.029	0.389488	4.94723	0.0280029
K07212	10.029	0.389488	4.94723	0.0280029
K11038	10.029	0.389488	4.94723	0.0280029
K12268	10.029	0.389488	4.94723	0.0280029
K12281	10.029	0.389488	4.94723	0.0280029
K16345	10.029	0.389488	4.94723	0.0280029
K18845	10.029	0.389488	4.94723	0.0280029
K07204	13.9924	0.461733	4.93174	0.0214682
K17225	16.7356	0.533978	4.91535	0.0210096
K18364	13.6877	0.455778	4.90737	0.0234154
K21307	21.7513	0.678469	4.90213	0.0214682
K13963	42.7052	1.44553	4.89657	0.0138882
K04041	31.1883	1.18037	4.86646	0.0184451
K17463	23.2436	0.963636	4.83632	0.0241929
K03815	14.4339	0.533978	4.83365	0.0241929
K02828	16.2617	0.606224	4.81026	0.0184451
K08476	34	1.31295	4.80368	0.0147729
K17465	13.9419	0.533978	4.79495	0.0214792
K02574	24.5614	1.02397	4.78535	0.0147729
K03346	22.2597	0.79914	4.77775	0.0184451
K03146	15.5171	0.533978	4.77582	0.0280029
K11227	15.5171	0.533978	4.77582	0.0280029
K20754	15.5171	0.533978	4.77582	0.0280029
K07821	8.92781	0.389488	4.76447	0.0340217
K05360	14.0608	0.522068	4.7566	0.0231776
K15345	13.45	0.533978	4.75617	0.0213802
K15737	29.4763	1.0643	4.73802	0.0181431
K18824	20.295	0.720939	4.731	0.0214682
K07811	23.2436	0.85352	4.7306	0.0245886
K07720	17.2456	0.654649	4.72722	0.0214682
K14193	8.43586	0.389488	4.71144	0.028828
K21474	8.43586	0.389488	4.71144	0.028828
K08359	17.4118	0.666559	4.70237	0.0138882
K07776	22.4787	0.957681	4.70227	0.0234154
K16846	13.8743	0.522068	4.69606	0.0241929
K14194	21.0412	0.79914	4.69069	0.0226851
K17318	20.8539	0.79914	4.68021	0.0189641
K10558	16.9409	0.666559	4.67382	0.0215519
K12299	16.6363	0.654649	4.6685	0.0260223
K06960	16.0083	0.588359	4.65595	0.0226851
K02725	9.46941	0.389488	4.64242	0.0429115
K04510	9.46941	0.389488	4.64242	0.0429115
K14192	12.5361	0.533978	4.62761	0.0259503
K02597	8.67206	0.389488	4.6252	0.0311991
K07466	8.67206	0.389488	4.6252	0.0311991
K09129	8.67206	0.389488	4.6252	0.0311991
K09477	16.449	0.678469	4.61538	0.0215519
K03329	17.7375	0.891391	4.61472	0.0318522
K02486	23.5806	0.86543	4.61254	0.026634
K07702	12.2315	0.522068	4.61236	0.028828
K19230	12.2315	0.522068	4.61236	0.028828
K07709	32.7115	1.26317	4.61188	0.0162991
K21712	12.2315	0.533978	4.5825	0.030264
K11433	13.5012	0.522068	4.57921	0.0340493
K17496	10.029	0.455778	4.57726	0.0348534
K01127	7.8266	0.389488	4.55364	0.043406
K02706	7.8266	0.389488	4.55364	0.043406
K05088	7.8266	0.389488	4.55364	0.043406
K07704	7.8266	0.389488	4.55364	0.043406
K10910	7.8266	0.389488	4.55364	0.043406
K12424	7.8266	0.389488	4.55364	0.043406
K15584	7.8266	0.389488	4.55364	0.043406
K20988	7.8266	0.389488	4.55364	0.043406
K18134	8.36742	0.389488	4.54084	0.0374691
K08298	23.7829	1.16846	4.53734	0.0184451
K02703	16.2632	0.678469	4.53668	0.0256946
K04464	8.55473	0.389488	4.52515	0.043474
K06185	10.2652	0.455778	4.50821	0.0285139
K15982	6.46808	0.389488	4.49624	0.0388381
K00679	15.8902	0.654649	4.4861	0.0268901
K02347	30.4601	1.44553	4.47265	0.0215519
K10912	11.8584	0.522068	4.46916	0.0303004
K21560	19.448	0.85352	4.4677	0.0249547
K21429	11.1302	0.522068	4.46714	0.0349459
K20093	29.8509	1.52588	4.46381	0.0356891
K03290	19.8015	0.85352	4.46293	0.0184451
K00217	42.6376	1.97126	4.45769	0.028828
K03429	8.06279	0.389488	4.45063	0.043406
K16055	8.06279	0.389488	4.45063	0.043406
K01848	19.5489	0.963636	4.4504	0.038872
K07705	14.6701	0.654649	4.4162	0.0231776
K18916	12.0946	0.640439	4.40974	0.0380758
K20920	14.4339	0.678469	4.40886	0.0340217
K01858	73.4363	3.33144	4.40298	0.0259503
K01678	15.5171	0.654649	4.40079	0.0380758
K07513	15.5171	0.654649	4.40079	0.0380758
K13611	10.0787	0.461733	4.39199	0.0380758
K14978	10.6383	0.533978	4.38708	0.0295965
K16924	9.65595	0.455778	4.3778	0.042385
K06973	20.2919	1.05009	4.37703	0.0184451
K19506	13.6373	0.654649	4.37233	0.0293781
K08333	15.5171	0.666559	4.36799	0.0351234
K00231	31.4749	1.3898	4.36429	0.0213802
K22390	9.65595	0.461733	4.36098	0.0429926
K08168	10.3337	0.522068	4.36095	0.0343524
K07792	43.5867	2.16052	4.35561	0.0147729
K18892	36.4371	1.67878	4.35499	0.0162991
K10916	15.162	0.891391	4.35163	0.0375575
K02250	6.53807	0.389488	4.34465	0.0452598
K08600	11.7395	0.588359	4.3404	0.028828
K07803	8.43586	0.455778	4.33671	0.0380758
K19693	8.43586	0.455778	4.33671	0.0380758
K13286	16.8725	0.78723	4.33176	0.0239349
K16647	5.85881	0.389488	4.32486	0.0481607
K19778	24.581	1.15441	4.31999	0.0213802
K21993	27.1565	1.43362	4.31813	0.0241499
K16131	11.4853	0.522068	4.3145	0.0451879
K20273	11.4853	0.522068	4.3145	0.0451879
K11253	87.9579	4.56143	4.31186	0.0231776
K01387	10.029	0.522068	4.30487	0.0431919
K10924	20.6681	0.992056	4.28741	0.0280064
K20277	11.4853	0.533978	4.2856	0.0461855
K15350	11.9757	0.588359	4.28513	0.0253671
K00073	24.3921	1.35542	4.28394	0.0214682
K05898	18.5153	0.85352	4.27967	0.0251629
K07481	288.821	14.8653	4.27714	0.0138882
K16963	10.029	0.533978	4.2753	0.043406
K17468	14.0593	0.726894	4.26735	0.0226594
K02242	20.2446	1.00992	4.26636	0.0269881
K00308	30.7295	1.45013	4.26334	0.043406
K02304	19.9219	1.09622	4.25536	0.0293219
K16961	11.1302	0.588359	4.24509	0.043111
K21960	28.867	1.59002	4.23814	0.022237
K19505	26.2915	1.45744	4.23586	0.0212544
K04014	11.1302	0.594314	4.23061	0.0409403
K02799	34.1857	1.73912	4.23061	0.0226851
K02787	36.6267	1.93339	4.23035	0.0229563
K21890	10.2652	0.522068	4.22968	0.0341586
K02172	16.6363	1.02397	4.22039	0.0425175
K07501	14.297	0.891391	4.21681	0.0375575
K15449	13.8058	0.654649	4.21064	0.0419315
K02076	9.04513	0.522068	4.19747	0.0341586
K01699	65.2348	3.49975	4.18654	0.0147729
K10708	19.1923	0.986101	4.18432	0.0226851
K04021	24.068	1.4857	4.18187	0.0179525
K19223	23.1067	1.16632	4.1801	0.0215519
K05998	16.7356	0.82296	4.17237	0.0338074
K15924	12.0946	0.606224	4.15709	0.042385
K16506	9.23244	0.533978	4.15668	0.043872
K09775	15.0431	0.917511	4.14564	0.028828
K00420	10.0787	0.522068	4.13276	0.0451879
K06381	10.0787	0.522068	4.13276	0.0451879
K01215	14.0593	0.78723	4.13269	0.0280029
K03285	29.4402	1.56772	4.12438	0.0280064
K19510	34.8462	1.9699	4.1226	0.0189641
K13920	25.1895	1.3771	4.11421	0.0213802
K03399	14.9732	0.85352	4.10847	0.0259503
K07145	12.0449	0.666559	4.10554	0.0388381
K19507	12.8407	0.732849	4.09783	0.0311708
K04074	8.43586	0.522068	4.05951	0.0452598
K10939	8.43586	0.522068	4.05951	0.0452598
K00477	11.7884	0.678469	4.05521	0.028828
K07456	50.3121	3.02595	4.05363	0.0179525
K13124	14.0608	0.78723	4.03884	0.0433017
K16919	17.7849	1.05239	4.03485	0.0280029
K15353	23.7129	1.61829	4.03459	0.0214682
K02009	8.43586	0.533978	4.03101	0.0471782
K07874	8.43586	0.533978	4.03101	0.0471782
K22513	8.43586	0.533978	4.03101	0.0471782
K20265	51.4794	3.01571	4.0303	0.0196602
K08720	16.2632	0.919811	4.03008	0.0431734
K11144	17.3644	0.986101	4.02766	0.0432322
K03532	15.4651	0.931721	4.0067	0.0249682
K08724	33.508	2.08462	3.99888	0.028828
K03492	21.4631	1.28104	3.99536	0.0259503
K07706	28.4939	1.67282	3.99477	0.0245336
K09698	33.0642	1.95585	3.98235	0.0184451
K04785	14.0608	0.905601	3.98192	0.043406
K04030	16.2617	1.16846	3.98162	0.0280029
K04844	37.7279	2.29096	3.97921	0.028828
K12525	10.6383	0.666559	3.97488	0.039385
K02704	46.5857	3.18799	3.97314	0.0341586
K02008	17.2456	1.05239	3.96621	0.043406
K13733	18.0926	1.05239	3.95019	0.0451879
K03763	79.1806	5.17472	3.91426	0.0210096
K02823	11.2476	0.732849	3.91307	0.0341586
K09797	11.2476	0.738804	3.90333	0.0348067
K00184	37.758	2.37955	3.9003	0.0213802
K00876	38.8283	2.56056	3.88726	0.028828
K09693	13.6877	0.79914	3.8862	0.045979
K13740	17.1771	1.0643	3.88197	0.028828
K04032	9.6544	0.666559	3.87851	0.0358925
K03483	26.1057	1.63035	3.87656	0.028828
K08475	26.5277	1.80676	3.85978	0.0214682
K07282	32.8303	2.34518	3.84289	0.0231776
K16787	36.6709	2.67663	3.83018	0.0212544
K04029	20.5492	1.50587	3.82813	0.0380758
K01601	25.2587	1.7026	3.81898	0.0364416
K15349	15.6524	1.22284	3.81162	0.0429926
K00691	27.8831	1.90743	3.80155	0.028828
K07030	57.1939	4.07254	3.78834	0.0453256
K04086	14.0593	1.15655	3.78196	0.0417735
K03475	51.6683	3.69267	3.76505	0.0226851
K01818	40.2319	3.00808	3.76265	0.0256946
K13923	22.4943	1.72856	3.76132	0.0241929
K11704	15.0431	1.0643	3.74102	0.0451879
K07166	10.8745	0.732849	3.73746	0.041336
K19002	22.6832	1.7107	3.7308	0.028828
K05245	9.6544	0.726894	3.72319	0.043406
K01023	28.6112	2.37114	3.71868	0.0311991
K02794	16.5663	1.36733	3.71165	0.0328571
K07813	19.448	1.40766	3.70792	0.0451879
K13252	23.7852	1.68473	3.70341	0.0452598
K12436	100.316	7.74284	3.69753	0.0268901
K02243	17.6006	1.19688	3.68986	0.0409403
K07495	42.3674	3.09391	3.68971	0.0259503
K07464	27.0873	2.00428	3.67405	0.0374691
K01186	19.3096	1.55429	3.66989	0.0314546
K08598	13.7546	1.0643	3.61844	0.043406
K18673	11.3649	1.10217	3.61075	0.0452598
K06282	13.1454	1.02183	3.60955	0.0471352
K13284	15.6524	1.2207	3.60008	0.0430539
K19509	13.45	1.07026	3.57142	0.0452598
K07033	46.2991	4.00975	3.54983	0.043406
K01551	10.2637	0.86543	3.54778	0.0451879
K03491	40.9111	3.50785	3.54535	0.0338074
K07037	24.2748	2.00428	3.52906	0.0479059
K14166	24.4621	2.12035	3.52806	0.043406
K08352	33.2492	2.97752	3.52681	0.0268406
K02827	29.5936	2.57247	3.51444	0.042385
K00687	34.8454	3.04381	3.50979	0.0256946
K07035	25.6807	2.26484	3.50348	0.0370916
K13795	13.9908	1.29509	3.49802	0.042385
K16644	24.0191	1.99237	3.4964	0.041336
K02086	12.4661	1.07621	3.47972	0.0433017
K19005	19.5653	1.68473	3.45964	0.045979
K02690	19.9888	1.78446	3.42191	0.0452598
K05823	25.5422	2.23888	3.42107	0.02867
K19286	15.1605	1.34137	3.4181	0.0494631
K18682	26.1049	2.47776	3.41037	0.042385
K13040	24.6983	2.40552	3.39376	0.042385
K00354	16.0759	1.45974	3.377	0.0461215
K12516	33.0634	3.20251	3.35939	0.0249547
K00313	36.8117	3.62256	3.33407	0.0452598
K07713	49.6141	4.99507	3.27903	0.0234154
K04720	24.0875	2.62225	3.25135	0.0484921
K02795	26.6435	2.89932	3.22474	0.0303453
K07482	93.5903	10.1923	3.21892	0.0311991
K11031	22.6132	2.43989	3.1728	0.0452598
K00986	52.6753	5.87559	3.14988	0.0388381
K09260	46.4473	5.07128	3.12648	0.0349459
K06994	80.8211	9.35602	3.08858	0.0445217

## Sheet: Sheet1
ID	GZ36	HD	log2FoldChange	padj
K15659	3.42174	141.273	-5.75601	0.0138882
K11021	3.42174	147.028	-5.74711	0.0189641
K15660	4.33564	170.447	-5.38369	0.0138882
K19615	3.42174	96.479	-5.17016	0.0215519
K07309	3.42174	86.2086	-5.08342	0.0180952
K12526	3.42174	82.2173	-4.99887	0.0189641
K06872	3.72637	93.6571	-4.93382	0.0147729
K15658	3.42174	74.4571	-4.82674	0.0233524
K12549	11.6718	261.399	-4.72794	0.0138882
K13069	3.42174	65.7674	-4.67314	0.0234154
K16011	3.42174	63.2033	-4.63274	0.0226594
K21133	3.42174	60.8682	-4.63254	0.0184451
K14257	3.42174	65.0363	-4.59215	0.0390498
K20998	3.42174	59.0601	-4.59172	0.0186072
K01219	3.42174	56.5125	-4.52893	0.0189641
K11016	3.42174	60.4626	-4.51862	0.0318522
K15551	3.42174	55.243	-4.49323	0.0196602
K15644	3.42174	58.3223	-4.45938	0.0373415
K00090	3.42174	54.4995	-4.44088	0.0234154
K14645	5.43763	85.0158	-4.39095	0.0226851
K03791	3.42174	53.2884	-4.38995	0.026634
K03462	3.42174	52.3688	-4.3432	0.0328571
K00721	3.42174	51.4749	-4.32782	0.0311991
K07778	3.42174	49.9593	-4.30684	0.0280029
K10819	3.42174	50.8762	-4.30441	0.0340217
K12527	3.42174	49.675	-4.2615	0.0388381
K21003	3.42174	46.9301	-4.25919	0.0226851
K00899	3.42174	46.4169	-4.22862	0.0257063
K21004	3.42174	45.3571	-4.20752	0.0241929
K21001	3.42174	45.0778	-4.1977	0.0245336
K08964	3.42174	44.6623	-4.14932	0.0325554
K10531	3.42174	43.1955	-4.13519	0.0259503
K00471	3.42174	43.1577	-4.12906	0.0280029
K22319	4.03101	61.7612	-4.10719	0.028828
K13633	3.42174	43.4301	-4.09167	0.0392655
K19640	3.42174	42.6729	-4.07962	0.0358211
K08137	7.45352	96.5974	-4.06987	0.02867
K01083	3.42174	42.7731	-4.04211	0.0481607
K18930	6.0469	79.2136	-4.02981	0.0190868
K10815	3.42174	40.0595	-4.02031	0.0293781
K00486	3.42174	40.163	-3.99128	0.0424814
K21002	3.42174	38.4373	-3.96765	0.0311991
K00034	3.42174	38.1838	-3.95991	0.0311991
K07386	19.3592	265.577	-3.87334	0.0196602
K05874	9.77405	115.036	-3.8408	0.0351234
K00021	4.03101	50.7439	-3.83048	0.0380758
K15894	3.42174	35.443	-3.82442	0.043406
K14205	9.164	105.149	-3.79408	0.0213802
K09880	5.74226	61.0937	-3.79152	0.028828
K05999	3.42174	33.6297	-3.77341	0.0424804
K05521	4.03101	45.5574	-3.68697	0.0315187
K01210	3.42174	31.5815	-3.68123	0.0452598
K00839	4.82759	49.5303	-3.58391	0.043406
K07649	6.77272	85.5054	-3.55042	0.042385
K16090	41.1121	395.737	-3.35331	0.0379542
K07267	24.8669	234.733	-3.34881	0.0303004
K07679	32.5257	270.293	-3.09438	0.043406
K13979	13.5673	104.19	-2.941	0.0461215
K06867	24.4184	184.84	-2.88162	0.0409403
